# Supplementary material for: Acupuncture for the Treatment of Chronic Rhinosinusitis: A PRISMA-Compliant Systematic Review and Meta-Analysis
Source: Evid Based Complement Alternat Med. 2022 Aug 31;2022:6429836. doi: 10.1155/2022/6429836 (PMC9451955; doi:10.1155/2022/6429836)
Supplement: Supplementary Materials — Supplement 1. Search strategies used in each database and the results. Supplement 2. Excluded studies after full-text review. [file 6429836.f1.zip]

Archive with 2 entries (2 files):
- 6429836.f1/Supplement 1.docx
- 6429836.f1/Supplement 2.docx
